# Supplementary material for: Milk Intake in Early Life and Later Cancer Risk: A Meta-Analysis
Source: Nutrients. 2022 Mar 15;14(6):1233. doi: 10.3390/nu14061233 (PMC8948718; doi:10.3390/nu14061233)
Supplement: Supplementary file 1 [file nutrients-14-01233-s001.zip]

Archive with 1 entries (1 files):
- nutrients-1606882-supplementary.pdf
